# Supplementary material for: Grass Cutting Robot for Inclined Surfaces in Hilly and Mountainous Areas
Source: Sensors (Basel). 2023 Jan 3;23(1):528. doi: 10.3390/s23010528 (PMC9823410; doi:10.3390/s23010528)
Supplement: Supplementary file 1 [file sensors-23-00528-s001.zip]

Archive with 1 entries (1 files):
- Video S1-GrassCuttingRobot.mp4
